# Supplementary material for: AMPK Activation Downregulates TXNIP, Rab5, and Rab7 Within Minutes, Thereby Inhibiting the Endocytosis-Mediated Entry of Human Pathogenic Viruses
Source: Cells. 2025 Feb 24;14(5):334. doi: 10.3390/cells14050334 (PMC11899703; doi:10.3390/cells14050334)
Supplement: Supplementary file 1 [file cells-14-00334-s001.zip]

Archive with 1 entries (1 files):
- cells-3466875-supplementary.pdf
